# Supplementary material for: Validation of Filament Materials for Injection Moulding 3D-Printed Inserts Using Temperature and Cavity Pressure Simulations
Source: Materials (Basel). 2026 Jan 16;19(2):369. doi: 10.3390/ma19020369 (PMC12842723; doi:10.3390/ma19020369)
Supplement: Supplementary file 1 [file materials-19-00369-s001.zip]

Archive with 1 entries (1 files):
- materials-4088601-supplementary.pdf
